# Supplementary material for: Proteolytic cleavage activates the mitochondrial isoform of TOP3A
Source: Nucleic Acids Res. 2025 Nov 4;53(20):gkaf1140. doi: 10.1093/nar/gkaf1140 (PMC12585908; doi:10.1093/nar/gkaf1140)
Supplement: gkaf1140_Supplemental_Files [file gkaf1140_supplemental_files.zip]

Archive with 2 entries (2 files):
- 180925_Erdinc_NAR_compiled_supplementary_data.pdf
- 180925_Erdinc_NAR_revision_Supplementary_Table_3_final.xlsx
