# Supplementary material for: Proteolytic cleavage activates the mitochondrial isoform of TOP3A
Source: Nucleic Acids Res. 2025 Nov 4;53(20):gkaf1140. doi: 10.1093/nar/gkaf1140 (PMC12585908; doi:10.1093/nar/gkaf1140)
Supplement: gkaf1140_Supplemental_Files [file gkaf1140_supplemental_files.zip › 180925_Erdinc_NAR_revision_Supplementary_Table_3_final.xlsx]

## Sheet: Wild-type peptide
Supplementary Table 3: Peptide spectrum matches of TOP3A peptides following incubation with recombinant MPP.
					Ctrl	Low conc	High conc	Ctrl	Low conc	High conc	Ctrl	Low conc	High conc
Description	# Peptides	# PSMs	# Unique Peptides	MW [kDa]	Score Sequest HT: A7 Sequest HT	Score Sequest HT: B7 Sequest HT	Score Sequest HT: C7 Sequest HT	# PSMs (by Search Engine): A7 Sequest HT	# PSMs (by Search Engine): B7 Sequest HT	# PSMs (by Search Engine): C7 Sequest HT	# Peptides (by Search Engine): A7 Sequest HT	# Peptides (by Search Engine): B7 Sequest HT	# Peptides (by Search Engine): C7 Sequest HT
4860 peptideAKGRQFHT	32	401	11	5.7	41.67	832.94	1079.92	9	169	223	8	23	26
SGSGTSCLCSQPSVTRTVQKDGPNKGRQFHTCAKPREQQCGFFQWVDENTAP
		Ctrl	Low conc	High conc	Ctrl	Low conc	High conc
Sequence	# PSMs	Confidence (by Search Engine): A7 Sequest HT	Confidence (by Search Engine): B7 Sequest HT	Confidence (by Search Engine): C7 Sequest HT	XCorr (by Search Engine): A7 Sequest HT	XCorr (by Search Engine): B7 Sequest HT	XCorr (by Search Engine): C7 Sequest HT
SGSGTSCLCSQPSVTRTVQKDGPNKGRQ	150	n/a	High	High		6.86	7.03
FHTCAKPREQQCGFFQWVDENTAP	116	n/a	High	High		7.03	7.31
FHTCAKPREQQCGFFQWVDENTA	16	n/a	High	High		5.35	5.47
FHTCAKPREQQCGFF	13	n/a	High	High		4.27	4.13
FHTCAKPREQQCGFFQWVD	11	n/a	High	High		4.75	4.72
QFHTCAKPREQQCGFFQWVDENTAP	9	n/a	High	High		5.62	5.74
FHTCAKPREQQCGFFQWVDEN	8	n/a	High	High		5.33	5.53
FHTCAKPREQQCGFFQ	6	n/a	High	High		4	3.53
HTCAKPREQQCGFFQWVDENTAP	6	n/a	High	High		5.35	5.98
AKPREQQCGFFQWVDENTAP	5	n/a	High	High		5.15	5.96
FHTCAKPREQQCGFFQWVDE	5	n/a	High	High		4.85	5.09
TCAKPREQQCGFFQWVDENTAP	5	n/a	High	High		5.93	5.92
CAKPREQQCGFFQWVDENTAP	4	n/a	High	High		4.89	5.76
CGFFQWVDENTAP	4	n/a	High	High		3.01	3.72
REQQCGFFQWVDENTAP	4	n/a	n/a	High			4.28
SGSGTSCLCSQPSVTRTVQ	3	n/a	High	High		5.38	5.5
KPREQQCGFFQWVDENTAP	2	n/a	n/a	High			6.14
SGSGTSCLCSQPSVTRT	2	n/a	High	High		5.02	4.92
SGSGTSCLCSQPSVTRTVQKDGPN	2	n/a	High	High		6.06	5.84
GTSCLCSQPSVTRTVQKDGPNKGRQ	1	n/a	n/a	High			4.05
PNKGRQFHTCAKPREQQCGFFQWVDENTAP	1	n/a	n/a	High			4.2
QFHTCAKPREQQCGFFQWVDENTA	1	n/a	High	n/a		3.04
SGSGTSCLCSQPSVTRTV	1	n/a	n/a	High			3.6
SGSGTSCLCSQPSVTRTVQKDGPNKGRQFHTCAKPREQQCGFFQWVDENTAP	1	n/a	High	n/a		3.69
SGSGTSCLCSQPSVTRTVQKD	5	High	High	High	7.12	6.54	5.76
SGSGTSCLCSQPSVTRTVQKDG	2	High	n/a	High	6.29		4.92
GPNKGRQFHTCAKPREQQCGFFQWVDENTAP	2	High	n/a	n/a	5.25
SGSGTSCLCSQPSVTR	3	High	High	High	4.62	4.99	4.64
TRTVQKDGPNKGRQFHTCAKPREQQCGFFQWVDENTAP	1	High	n/a	n/a	3.72
SGSGTSCLCSQPSVTRTVQKDGPNKGRQF	9	High	High	High	3.41	5.46	6.54
TVQKDGPNKGRQFHTCAKPREQQCGFFQWVDENTAP	2	High	High	n/a	3.19	3.07
KDGPNKGRQFHTCAKPREQQCGFFQWVDENTAP	1	High	n/a	n/a	3.02

## Sheet: KGRQ peptide
					Ctrl	Low conc	High conc	Ctrl	Low conc	High conc	Ctrl	Low conc	High conc
Description	# Peptides	# PSMs	# Unique Peptides	MW [kDa]	Score Sequest HT: A7 Sequest HT	Score Sequest HT: B7 Sequest HT	Score Sequest HT: C7 Sequest HT	# PSMs (by Search Engine): A7 Sequest HT	# PSMs (by Search Engine): B7 Sequest HT	# PSMs (by Search Engine): C7 Sequest HT	# Peptides (by Search Engine): A7 Sequest HT	# Peptides (by Search Engine): B7 Sequest HT	# Peptides (by Search Engine): C7 Sequest HT
4860 peptideBAAAAFHT	82	457	46	5.5	470.77	848.98	1069.1	91	164	202	50	67	65
SGSGTSCLCSQPSVTRTVQKDGPNAAAAFHTCAKPREQQCGFFQWVDENTAP
		Ctrl	Low conc	High conc	Ctrl	Low conc	High conc
Sequence	# PSMs	Confidence (by Search Engine): A7 Sequest HT	Confidence (by Search Engine): B7 Sequest HT	Confidence (by Search Engine): C7 Sequest HT	XCorr (by Search Engine): A7 Sequest HT	XCorr (by Search Engine): B7 Sequest HT	XCorr (by Search Engine): C7 Sequest HT
FHTCAKPREQQCGFFQWVDENTAP	37	n/a	High	High		6.66	7.07
PREQQCGFFQWVDENTAP	13	n/a	High	High		5.74	6.2
SGTSCLCSQPSVTRTVQKDGPNAAAA	13	n/a	High	High		5.52	6.13
GSGTSCLCSQPSVTRTVQKDGPNAAAA	12	n/a	High	High		5.9	6.05
AFHTCAKPREQQCGFFQWVDENTAP	10	n/a	High	High		5.97	6.86
FHTCAKPREQQCGFF	9	n/a	High	High		4.02	4.92
GTSCLCSQPSVTRTVQKDGPNAAAA	6	n/a	High	High		5.39	4.92
CGFFQWVDENTAP	5	n/a	High	High		3.71	3.33
CLCSQPSVTRTVQKDGPNAAAA	5	n/a	High	High		4.18	4.29
TSCLCSQPSVTRTVQKDGPNAAAA	5	n/a	High	High		4.21	4.87
FHTCAKPREQQCGFFQWVD	4	n/a	High	High		4.42	4.63
FHTCAKPREQQCGFFQWVDENTA	4	n/a	High	High		3.38	5.6
KPREQQCGFFQWVDENTAP	4	n/a	High	High		5.54	5.62
GSGTSCLCSQPSVTRTVQKDGPNAAAAFHTCAKPREQQCGFFQWVDENTA	3	n/a	High	High		3.35	4.5
LCSQPSVTRTVQKDGPNAAAA	3	n/a	High	High		4.11	4.32
SCLCSQPSVTRTVQKDGPNAAAA	3	n/a	High	High		3.9	4.25
AAFHTCAKPREQQCGFFQWVDENTAP	2	n/a	High	High		6.28	6.75
FHTCAKPREQQCGFFQ	2	n/a	n/a	High			3.8
SGSGTSCLCSQPSVTRTVQKDGPN	2	n/a	High	High		5.93	6.34
SGSGTSCLCSQPSVTRTVQKDGPNAAAAFHTC	2	n/a	High	High		6.71	7.27
SGSGTSCLCSQPSVTRTVQKDGPNAAAAFHTCA	2	n/a	High	High		3.57	5.74
SQPSVTRTVQKDGPNAAAAFHTCAKPREQQCGFFQWVDENTAP	2	n/a	High	High		5.33	6.57
TRTVQKDGPNAAAAFHTCAKPREQQCGFF	2	n/a	High	High		3.9	4.9
TRTVQKDGPNAAAAFHTCAKPREQQCGFFQWVD	2	n/a	High	High		3.65	4.14
FFQWVDENTAP	1	n/a	High	n/a		3.13
GPNAAAAFHTCAKPREQQCGFF	1	n/a	n/a	High			3.13
LCSQPSVTRTVQKDGPNAAAAFHTCAKPREQQCGFFQWVDENTAP	1	n/a	n/a	High			8.38
PSVTRTVQKDGPNAAAA	1	n/a	High	n/a		5.43
QCGFFQWVDENTAP	1	n/a	n/a	High			3.14
SGSGTSCLCSQPSVTRTVQKDGPNAAAAFHTCAKPREQQCGF	1	n/a	High	n/a		4.55
SGTSCLCSQPSVTRTVQKD	1	n/a	n/a	High			3.1
TRTVQKDGPNAAAA	1	n/a	High	n/a		3.17
PSVTRTVQKDGPNAAAAFHTCAKPREQQCGFFQWVDENTAP	9	High	High	High	8.35	7.43	7.69
GSGTSCLCSQPSVTRTVQKDGPNAAAAFHTCAKPREQQCGFFQWVDENTAP	2	High	n/a	High	8.02		6.27
GPNAAAAFHTCAKPREQQCGFFQWVDENTAP	9	High	High	High	7.64	8.99	8.11
SGSGTSCLCSQPSVTRTVQKDGPNAAAAFHTCAKPREQQCGFFQWVDENTAP	14	High	High	High	7.27	8.45	9.4
TVQKDGPNAAAAFHTCAKPREQQCGFFQWVDENTAP	12	High	High	High	7.27	8.13	8.55
PNAAAAFHTCAKPREQQCGFFQWVDENTAP	10	High	High	High	7.22	8.74	7.1
SVTRTVQKDGPNAAAAFHTCAKPREQQCGFFQWVDENTAP	9	High	High	High	7.13	6.93	7.12
KDGPNAAAAFHTCAKPREQQCGFFQWVDENTAP	1	High	n/a	n/a	7.12
DGPNAAAAFHTCAKPREQQCGFFQWVDENTAP	11	High	High	High	7.04	7.08	7.66
SGSGTSCLCSQPSVTRTVQKD	6	High	High	High	6.98	6.68	6.46
SGTSCLCSQPSVTRTVQKDGPNAAAAFHTCAKPREQQCGFFQWVDENTAP	6	High	High	High	6.87	4.94	6.12
SGSGTSCLCSQPSVTRTVQKDGPNAAAAFHTCAKPREQQCGFFQ	6	High	High	n/a	6.77	3.82
TRTVQKDGPNAAAAFHTCAKPREQQCGFFQWVDENTAP	19	High	High	High	6.74	7.88	7.96
SGSGTSCLCSQPSVTRTVQKDGPNAAAAFHTCAKPREQQ	4	High	High	High	6.66	5.41	5.53
VQKDGPNAAAAFHTCAKPREQQCGFFQWVDENTAP	11	High	High	High	6.63	6.27	5.89
AAAFHTCAKPREQQCGFFQWVDENTAP	4	High	High	High	6.41	5.99	6.01
SGSGTSCLCSQPSVTRTVQK	3	High	High	High	6.31	5.97	6.61
NAAAAFHTCAKPREQQCGFFQWVDENTAP	6	High	High	High	6.16	6.72	5.95
RTVQKDGPNAAAAFHTCAKPREQQCGFFQWVDENTAP	6	High	High	High	6.14	6.87	6.34
HTCAKPREQQCGFFQWVDENTAP	6	High	High	High	6.02	6.56	6.8
TCAKPREQQCGFFQWVDENTAP	8	High	High	High	5.93	6.46	6.78
SGSGTSCLCSQPSVTRTVQKDGPNAAAAF	6	High	High	High	5.92	5.3	6.22
QKDGPNAAAAFHTCAKPREQQCGFFQWVDENTAP	5	High	High	High	5.81	6.4	5.9
AAAAFHTCAKPREQQCGFFQWVDENTAP	6	High	High	High	5.66	6.92	5.92
SGSGTSCLCSQPSVTRTVQKDGPNAAAAFHTCAKPREQQCGFFQWVD	4	High	High	High	5.55	6.3	5.74
SGSGTSCLCSQPSVTRTVQKDGPNAA	4	High	n/a	High	5.47		5.36
SGSGTSCLCSQPSVTRTVQKDGPNAAAAFH	5	High	High	High	5.39	6.13	6.21
GSGTSCLCSQPSVTRTVQKD	1	High	n/a	n/a	5.26
SGSGTSCLCSQPSVTRTVQKDG	4	High	High	High	4.94	3.64	5.46
SGSGTSCLCSQPSVTRTVQKDGPNAAAAFHT	7	High	High	High	4.93	6.3	6.23
SGSGTSCLCSQPSVTRTVQKDGPNAAAAFHTCAK	2	High	High	n/a	4.81	3.74
SGSGTSCLCSQPSVTR	4	High	High	High	4.72	4.62	4.59
SGSGTSCLCSQPSVTRTVQKDGPNAAAA	35	High	High	High	4.68	6.54	6.41
SGSGTSCLCSQPSVTRTVQKDGPNA	2	High	High	n/a	4.23	5.45
SGSGTSCLCSQPSVTRTVQKDGPNAAAAFHTCAKPREQQC	3	High	High	n/a	4.07	6.03
VTRTVQKDGPNAAAAFHTCAKPREQQCGFFQWVDENTAP	5	High	High	High	4.02	7.59	6.5
SGSGTSCLCSQPSVTRTVQKDGPNAAAAFHTCAKPREQQCG	2	High	High	n/a	3.79	5.46
SGSGTSCLCSQPSVTRTVQKDGPNAAAAFHTCAKPR	1	High	n/a	n/a	3.71
SGSGTSCLCSQPSVTRTVQ	2	High	n/a	High	3.69		5.05
SGSGTSCLCSQPSVTRTVQKDGPNAAAAFHTCAKPREQQCGFF	5	High	High	High	3.61	5.18	9.07
SGSGTSCLCSQPSVTRTVQKDGPNAAAAFHTCAKPREQ	2	High	High	n/a	3.59	3.46
GSGTSCLCSQPSVTRTVQKDGPNAAAAFHTCAKPREQQCGFF	1	High	n/a	n/a	3.36
SGSGTSCLCSQPSVTRT	4	High	High	High	3.33	4.61	4.77
SGSGTSCLCSQPSVTRTVQKDGPNAAAAFHTCAKPRE	2	High	n/a	n/a	3.33
GTSCLCSQPSVTRTVQKDGPNAAAAFHTCAKPREQQCGFFQWVDENTAP	1	High	n/a	n/a	3.21
SGSGTSCLCSQPSVTRTVQKDGPNAAA	5	High	High	High	3.12	5.03	4.3
CLCSQPSVTRTVQKDGPNAAAAFHTCAKPREQQCGFFQWVDENT	1	High	n/a	n/a	3.11
AKPREQQCGFFQWVDENTAP	7	High	High	High	3.05	5.98	5.91
CAKPREQQCGFFQWVDENTAP	6	High	High	High	3.02	5.98	6.23
SGSGTSCLCSQPSVTRTVQKDGPNAAAAFHTCAKPREQQCGFFQWVDENTA	3	High	High	High	3.01	4.07	4.17

## Sheet: KGRQF peptide
							Ctrl	Low conc	High conc	Ctrl	Low conc	High conc	Ctrl	Low conc	High conc
	Checked	Description	# Peptides	# PSMs	# Unique Peptides	MW [kDa]	Score Sequest HT: A7 Sequest HT	Score Sequest HT: B7 Sequest HT	Score Sequest HT: C7 Sequest HT	# PSMs (by Search Engine): A7 Sequest HT	# PSMs (by Search Engine): B7 Sequest HT	# PSMs (by Search Engine): C7 Sequest HT	# Peptides (by Search Engine): A7 Sequest HT	# Peptides (by Search Engine): B7 Sequest HT	# Peptides (by Search Engine): C7 Sequest HT
	TRUE	4860 peptideCAAAAAHT	94	394	67	5.4	429.03	803.96	1011.91	79	140	175	46	70	83
		SGSGTSCLCSQPSVTRTVQKDGPNAAAAAHTCAKPREQQCGFFQWVDENTAP
				Ctrl	Low conc	High conc	Ctrl	Low conc	High conc
	Checked	Sequence	# PSMs	Confidence (by Search Engine): A7 Sequest HT	Confidence (by Search Engine): B7 Sequest HT	Confidence (by Search Engine): C7 Sequest HT	XCorr (by Search Engine): A7 Sequest HT	XCorr (by Search Engine): B7 Sequest HT	XCorr (by Search Engine): C7 Sequest HT
	TRUE	AKPREQQCGFFQWVDENTAP	6	n/a	High	High		5.71	5.74
	TRUE	AAHTCAKPREQQCGFFQWVDENTAP	4	n/a	High	High		6.53	6.56
	TRUE	CAKPREQQCGFFQWVDENTAP	4	n/a	High	High		4.97	5.88
	TRUE	CGFFQWVDENTAP	4	n/a	High	High		3.48	3.47
	TRUE	GSGTSCLCSQPSVTRTVQKDGPNAAAA	4	n/a	n/a	High			4.64
	TRUE	HTCAKPREQQCGFFQWVDENTAP	4	n/a	High	High		6.67	7.13
	TRUE	SGSGTSCLCSQPSVTRTVQKDGPNAAAAAHTCAKPREQQCGFFQWVD	4	n/a	High	High		5.86	5.85
	TRUE	KPREQQCGFFQWVDENTAP	3	n/a	High	High		4.59	5.24
	TRUE	PREQQCGFFQWVDENTAP	3	n/a	High	High		3.9	3.85
	TRUE	PSVTRTVQKDGPNAAAAAHTCAKPREQQCGFF	3	n/a	High	High		3.52	6.93
	TRUE	QPSVTRTVQKDGPNAAAAAHTCAKPREQQCGFFQWVDENTAP	3	n/a	High	High		5.17	4.47
	TRUE	SGSGTSCLCSQPSVTRTVQKDGPNAAAAA	3	n/a	High	High		5.04	6.07
	TRUE	SGSGTSCLCSQPSVTRTVQKDGPNAAAAAHTC	3	n/a	High	High		6.86	7.4
	TRUE	TCAKPREQQCGFFQWVDENTAP	3	n/a	High	High		3.81	5.88
	TRUE	CSQPSVTRTVQKDGPNAAAAAHTCAKPREQQCGFFQWVDENTAP	2	n/a	High	High		5.84	7.84
	TRUE	GSGTSCLCSQPSVTRT	2	n/a	High	High		3.09	4.1
	TRUE	GSGTSCLCSQPSVTRTVQKDGPNAA	2	n/a	High	High		3.52	3.38
	TRUE	GSGTSCLCSQPSVTRTVQKDGPNAAAAAHTCAKPREQQC	2	n/a	High	High		4.97	6.08
	TRUE	GSGTSCLCSQPSVTRTVQKDGPNAAAAAHTCAKPREQQCGFF	2	n/a	n/a	High			7.09
	TRUE	GSGTSCLCSQPSVTRTVQKDGPNAAAAAHTCAKPREQQCGFFQWVDEN	2	n/a	High	High		3.61	3.67
	TRUE	SGSGTSCLCSQPSVTRTVQKDGPNAAAAAH	2	n/a	High	High		6.43	6.89
	TRUE	SGSGTSCLCSQPSVTRTVQKDGPNAAAAAHTCAKPR	2	n/a	High	High		6.08	8.21
	TRUE	SGSGTSCLCSQPSVTRTVQKDGPNAAAAAHTCAKPREQQC	2	n/a	High	High		8.89	7.86
	TRUE	SGSGTSCLCSQPSVTRTVQKDGPNAAAAAHTCAKPREQQCG	2	n/a	High	High		8.47	7.86
	TRUE	TRTVQKDGPNAAAAAHTCAKPREQQCGFF	2	n/a	High	High		4.14	5.72
	TRUE	CLCSQPSVTRTVQKDGPNAAAAAHTCAKPREQQCGF	1	n/a	n/a	High			3.24
	TRUE	GSGTSCLCSQPSVTRTVQKDGPNAAAAAH	1	n/a	High	n/a		3.15
	TRUE	GSGTSCLCSQPSVTRTVQKDGPNAAAAAHTC	1	n/a	n/a	High			3.95
	TRUE	GSGTSCLCSQPSVTRTVQKDGPNAAAAAHTCAKPREQQ	1	n/a	n/a	High			6.33
	TRUE	GSGTSCLCSQPSVTRTVQKDGPNAAAAAHTCAKPREQQCGF	1	n/a	High	n/a		3.29
	TRUE	GTSCLCSQPSVTRTVQKDGPNAAAAAHTCAKPREQQCGFFQWVDENTAP	1	n/a	n/a	High			6.23
	TRUE	LCSQPSVTRTVQKDGPNAAAAAHTCAKPREQQCGFFQWVDENTAP	1	n/a	n/a	High			7.14
	TRUE	RTVQKDGPNAAAAAHTCAKPREQQCGFF	1	n/a	n/a	High			4.17
	TRUE	SCLCSQPSVTRTVQKDGPNAAAAAHTCAKPREQQCGFFQWVDENTAP	1	n/a	n/a	High			7.75
	TRUE	SGSGTSCLCSQPSVTRTVQKDGP	1	n/a	High	n/a		5.54
	TRUE	SGSGTSCLCSQPSVTRTVQKDGPNAAAAAHTCAKPRE	1	n/a	n/a	High			5.18
	TRUE	SGSGTSCLCSQPSVTRTVQKDGPNAAAAAHTCAKPREQ	1	n/a	High	n/a		7.15
	TRUE	SGSGTSCLCSQPSVTRTVQKDGPNAAAAAHTCAKPREQQ	1	n/a	n/a	High			8.7
	TRUE	SGSGTSCLCSQPSVTRTVQKDGPNAAAAAHTCAKPREQQCGFFQW	1	n/a	High	n/a		4.41
	TRUE	SGSGTSCLCSQPSVTRTVQKDGPNAAAAAHTCAKPREQQCGFFQWVDE	1	n/a	n/a	High			4.93
	TRUE	SGSGTSCLCSQPSVTRTVQKDGPNAAAAAHTCAKPREQQCGFFQWVDEN	1	n/a	n/a	High			3.28
	TRUE	SGTSCLCSQPSVTRTVQKD	1	n/a	High	n/a		3.18
	TRUE	SVTRTVQKDGPNAAAAAHTCAKPREQQCGFF	1	n/a	n/a	High			4.91
	TRUE	TSCLCSQPSVTRTVQKDGPNAAAAAHTCAKPREQQC	1	n/a	n/a	High			3.02
	TRUE	TSCLCSQPSVTRTVQKDGPNAAAAAHTCAKPREQQCGFFQWVDENT	1	n/a	High	n/a		3.37
	TRUE	TSCLCSQPSVTRTVQKDGPNAAAAAHTCAKPREQQCGFFQWVDENTAP	1	n/a	n/a	High			5.6
	TRUE	TVQKDGPNAAAAAHTCAKPREQQCGFF	1	n/a	n/a	High			5.37
	TRUE	VTRTVQKDGPNAAAAAHTCAKPREQQCGFF	1	n/a	n/a	High			3.09
	TRUE	TVQKDGPNAAAAAHTCAKPREQQCGFFQWVDENTAP	23	High	High	High	8.01	8.28	8.63
	TRUE	SGSGTSCLCSQPSVTRTVQKDGPNAAAAAHTCAKPREQQCGFFQWVDENTAP	16	High	High	High	7.79	8.14	8.09
	TRUE	GPNAAAAAHTCAKPREQQCGFFQWVDENTAP	16	High	High	High	7.76	7.9	8.12
	TRUE	VTRTVQKDGPNAAAAAHTCAKPREQQCGFFQWVDENTAP	13	High	High	High	7.32	7.41	7.29
	TRUE	PSVTRTVQKDGPNAAAAAHTCAKPREQQCGFFQWVDENTAP	11	High	High	High	6.62	6.41	7.2
	TRUE	VQKDGPNAAAAAHTCAKPREQQCGFFQWVDENTAP	11	High	High	High	5.96	7	6.98
	TRUE	TRTVQKDGPNAAAAAHTCAKPREQQCGFFQWVDENTAP	10	High	High	High	6.25	7.1	7.88
	TRUE	SGSGTSCLCSQPSVTRTVQKDGPNAAAAAHTCAKPREQQCGFF	10	High	High	High	5.32	8.14	9.27
	TRUE	PNAAAAAHTCAKPREQQCGFFQWVDENTAP	9	High	High	High	7.67	7.17	7.87
	TRUE	SGSGTSCLCSQPSVTRTVQKDGPNAAAA	9	High	High	High	5.4	5.08	6.56
	TRUE	RTVQKDGPNAAAAAHTCAKPREQQCGFFQWVDENTAP	8	High	High	High	7.15	7.77	7.2
	TRUE	SGSGTSCLCSQPSVTRTVQKDGPNAAAAAHT	8	High	High	High	6.94	6.69	7.39
	TRUE	SGSGTSCLCSQPSVTRTVQKDGPNAAAAAHTCAKPREQQCGFFQ	7	High	High	High	7.19	6.58	6.46
	TRUE	GSGTSCLCSQPSVTRTVQKDGPNAAAAAHTCAKPREQQCGFFQWVDENTAP	7	High	High	High	6.79	8.35	8.15
	TRUE	AAAAAHTCAKPREQQCGFFQWVDENTAP	7	High	High	High	5.67	6.08	7.04
	TRUE	DGPNAAAAAHTCAKPREQQCGFFQWVDENTAP	7	High	High	High	5.57	6.97	7.03
	TRUE	SQPSVTRTVQKDGPNAAAAAHTCAKPREQQCGFFQWVDENTAP	7	High	High	High	4.96	6.42	6.83
	TRUE	AHTCAKPREQQCGFFQWVDENTAP	7	High	High	High	4.45	6.36	6.52
	TRUE	SGTSCLCSQPSVTRTVQKDGPNAAAAAHTCAKPREQQCGFFQWVDENTAP	7	High	High	High	4.17	8.92	7.46
	TRUE	SVTRTVQKDGPNAAAAAHTCAKPREQQCGFFQWVDENTAP	6	High	High	High	7.48	8.15	5.18
	TRUE	KDGPNAAAAAHTCAKPREQQCGFFQWVDENTAP	6	High	High	High	6.81	6.68	7.33
	TRUE	QKDGPNAAAAAHTCAKPREQQCGFFQWVDENTAP	6	High	High	High	4.85	5.68	3.79
	TRUE	SGSGTSCLCSQPSVTRTVQKDGPNAAAAAHTCAKPREQQCGFFQWVDENTA	6	High	n/a	High	4.52		4.35
	TRUE	SGSGTSCLCSQPSVTRT	6	High	High	High	4.21	4.97	4.81
	TRUE	SGSGTSCLCSQPSVTRTV	6	High	High	High	3.64	4.52	4.43
	TRUE	SGSGTSCLCSQPSVTRTVQKDGPNAAA	6	High	High	High	3.59	5.19	6.56
	TRUE	SGSGTSCLCSQPSVTRTVQKD	5	High	High	High	6.87	6.74	6.74
	TRUE	AAAHTCAKPREQQCGFFQWVDENTAP	5	High	High	High	4.46	6.68	7.75
	TRUE	SGSGTSCLCSQPSVTRTVQKDGPNAAAAAHTCAKPREQQCGF	5	High	High	High	3.85	6.66	7.53
	TRUE	SGSGTSCLCSQPSVTRTVQ	5	High	High	High	3.3	4.16	5.23
	TRUE	SGSGTSCLCSQPSVTRTVQKDGPNAA	5	High	High	High	3.2	5.95	7.22
	TRUE	SGSGTSCLCSQPSVTRTVQKDG	4	High	High	High	6.56	6.28	5.55
	TRUE	SGSGTSCLCSQPSVTRTVQKDGPNAAAAAHTCA	4	High	High	High	4.72	3.07	5.91
	TRUE	SGSGTSCLCSQPSVTRTVQKDGPNAAAAAHTCAK	3	High	High	High	6.47	6.72	7.6
	TRUE	GSGTSCLCSQPSVTRTVQKD	3	High	High	High	5.98	6.07	6.06
	TRUE	SGSGTSCLCSQPSVTRTVQK	3	High	High	High	5.94	5.4	4.77
	TRUE	SGSGTSCLCSQPSVTRTVQKDGPN	3	High	High	High	4.83	6.23	3.77
	TRUE	SGSGTSCLCSQPSVTR	3	High	High	High	4.79	4.9	4.82
	TRUE	SGSGTSCLCSQPSVTRTVQKDGPNA	3	High	High	High	4.59	5.51	6.11
	TRUE	GSGTSCLCSQPSVTRTVQKDG	3	High	High	High	4.28	5.46	5.74
	TRUE	AAAAHTCAKPREQQCGFFQWVDENTAP	2	High	High	n/a	5.12	6.37
	TRUE	GSGTSCLCSQPSVTRTVQKDGPNAAAAAHT	2	High	n/a	High	4.89		5.59
	TRUE	NAAAAAHTCAKPREQQCGFFQWVDENTAP	2	High	n/a	High	3.11		5.11
	TRUE	PSVTRTVQKDGPNAAAAAHTCAKPREQQCGFFQ	1	High	n/a	n/a	4.72
	TRUE	TVQKDGPNAAAAAHTCAKPREQQCGFFQ	1	High	n/a	n/a	3.33
	TRUE	GSGTSCLCSQPSVTR	1	High	n/a	n/a	3.25
